# Supplementary material for: Hydration of Aliphatic Nitriles Catalyzed by an Osmium Polyhydride: Evidence for an Alternative Mechanism
Source: Inorg Chem. 2021 Apr 27;60(10):7284–96. doi: 10.1021/acs.inorgchem.1c00380 (PMC8892838; doi:10.1021/acs.inorgchem.1c00380)
Supplement: Supplementary file 2 — ic1c00380_si_002.xyz [file ic1c00380_si_002.xyz]

67
 Compex A
 H                 -0.00166000    0.26664700    1.65909300
 H                  0.06894000   -1.41078500    0.85811400
 P                 -2.36470600   -0.06397400    0.09000800
 P                  2.36525000   -0.06371800   -0.08936000
 C                 -3.14813600   -1.48821800    1.03307400
 H                 -4.23355200   -1.34571300    0.97514700
 C                 -2.78703900   -2.82655100    0.36865100
 H                 -3.06756900   -2.86616400   -0.68793800
 H                 -3.30250400   -3.64851600    0.87936200
 H                 -1.70996300   -3.01077200    0.43476500
 C                 -2.74251200   -1.50552300    2.51327200
 H                 -3.08182800   -0.61606700    3.05235600
 H                 -1.65588800   -1.57438200    2.62249900
 H                 -3.18974800   -2.37678100    3.00682300
 C                 -3.21848800   -0.15452500   -1.59302900
 H                 -2.63831100   -0.95054400   -2.07675700
 C                 -4.70061900   -0.55920400   -1.62838900
 H                 -4.88929700   -1.52135300   -1.14570400
 H                 -5.02306400   -0.65350100   -2.67282000
 H                 -5.34427100    0.18711900   -1.15648100
 C                 -2.99155700    1.13131700   -2.40228100
 H                 -1.94433700    1.44749600   -2.37845900
 H                 -3.61079200    1.95292600   -2.02867500
 H                 -3.26620900    0.96526100   -3.45069600
 C                 -2.98956900    1.45990000    1.00382300
 H                 -2.70630200    1.22422300    2.03644300
 C                 -2.18775400    2.71007900    0.60591800
 H                 -1.10771700    2.53960600    0.69890300
 H                 -2.44345300    3.54641200    1.26786600
 H                 -2.39415600    3.02578800   -0.42023500
 C                 -4.49922300    1.72460100    0.97091300
 H                 -5.08256200    0.84273100    1.25278100
 H                 -4.82888700    2.04842300   -0.02074000
 H                 -4.75128600    2.52606500    1.67643900
 C                  3.15495700   -1.48755500   -1.02788700
 H                  4.23968400   -1.33922700   -0.97140600
 C                  2.80036100   -2.82504800   -0.35821100
 H                  3.08455300   -2.86094900    0.69750700
 H                  3.31624500   -3.64709700   -0.86835000
 H                  1.72349700   -3.01244100   -0.42017000
 C                  2.74847800   -1.51342400   -2.50766800
 H                  3.07719700   -0.62178700   -3.04974200
 H                  1.66265600   -1.59500100   -2.61543600
 H                  3.20521300   -2.38097900   -2.99904800
 C                  2.98235100    1.46069600   -1.00717300
 H                  2.70565600    1.21958000   -2.04029400
 C                  4.48940300    1.73841600   -0.96886200
 H                  5.08079800    0.86104600   -1.24808100
 H                  4.81288600    2.06563500    0.02367300
 H                  4.73727000    2.54137200   -1.67419800
 C                  2.16670900    2.70389600   -0.61541700
 H                  1.08860400    2.52209000   -0.71273700
 H                  2.41653900    3.54187600   -1.27750500
 H                  2.36469400    3.02289000    0.41137000
 C                  3.22064400   -0.14621800    1.59370100
 H                  2.64264100   -0.94165500    2.08115000
 C                  4.70361400   -0.54856200    1.62762300
 H                  4.89340800   -1.51202800    1.14815500
 H                  5.02807700   -0.63849700    2.67179300
 H                  5.34504900    0.19730300    1.15193800
 C                  2.99452300    1.14152100    2.40025000
 H                  1.94667400    1.45534600    2.38076100
 H                  3.61032500    1.96346000    2.02177100
 H                  3.27468100    0.97847600    3.44770200
 Os                 0.00042500   -0.07007700   -0.00162300
 H                 -0.06756700   -1.44887900   -0.79926400
 H                 -0.00168800    0.17901300   -1.67789600
79
 Complex B
 H                 -0.02803900   -0.43241000   -1.73051800
 H                  0.04981500   -1.87137300   -0.60985700
 H                 -0.71293900    1.70034300    1.88284600
 P                 -2.33375600   -0.49665400   -0.08308900
 P                  2.41259400   -0.48690400   -0.06708200
 N                  0.16072700    1.70804400   -0.51084600
 C                  0.31139100    2.84648400   -0.66144500
 C                  0.46450300    4.29446600   -0.76152000
 C                 -3.25533500    0.83273100   -1.05026400
 H                 -4.28747900    0.48361400   -1.15905500
 C                 -3.29447800    2.17972700   -0.31227500
 H                 -3.95351000    2.14961900    0.55985600
 H                 -3.68001100    2.95684200   -0.98419700
 H                 -2.30792300    2.49062300    0.03345800
 C                 -2.65615700    0.98565000   -2.45635700
 H                 -2.60401800    0.03264400   -2.99212800
 H                 -1.64308300    1.39275600   -2.40976300
 H                 -3.27424100    1.66930500   -3.05140100
 C                 -3.18181300   -0.39750500    1.60047800
 H                 -2.96779700    0.64238800    1.87683500
 C                 -4.70460700   -0.59571700    1.59317300
 H                 -5.21216100    0.02113100    0.84621700
 H                 -5.11778000   -0.32894300    2.57385400
 H                 -4.96706500   -1.64129400    1.40442700
 C                 -2.52969800   -1.27514900    2.67966000
 H                 -1.44847000   -1.13111700    2.71458900
 H                 -2.72521700   -2.33888500    2.52020800
 H                 -2.94272300   -1.01006500    3.66111600
 C                 -2.88773400   -2.08531400   -0.95259200
 H                 -2.17733600   -2.12075800   -1.78667300
 C                 -2.63518800   -3.32493200   -0.08096700
 H                 -1.64934000   -3.30223700    0.39056800
 H                 -2.69368600   -4.23009000   -0.69727800
 H                 -3.39133100   -3.41723200    0.70520400
 C                 -4.30603600   -2.12369300   -1.54209000
 H                 -4.46809900   -1.34925600   -2.29636000
 H                 -5.07933900   -2.01946500   -0.77654300
 H                 -4.46351800   -3.09094000   -2.03560400
 C                  3.16911800   -0.89987500   -1.74148200
 H                  4.24943900   -1.00089400   -1.59031500
 C                  2.62583700   -2.23301400   -2.27692200
 H                  2.76968200   -3.06142800   -1.57651700
 H                  3.13904300   -2.49504700   -3.21004200
 H                  1.55559700   -2.15414700   -2.48651300
 C                  2.92441200    0.21990600   -2.76331700
 H                  3.42861100    1.15242500   -2.49248700
 H                  1.85286200    0.42266600   -2.86552700
 H                  3.30483500   -0.08328600   -3.74616100
 C                  3.30418900    1.12018900    0.37147000
 H                  2.98320800    1.76679000   -0.45422500
 C                  4.83893100    1.07144200    0.36164300
 H                  5.24744200    0.61559100   -0.54432000
 H                  5.22328200    0.51788100    1.22359800
 H                  5.24086000    2.09033600    0.42594600
 C                  2.79936900    1.77983800    1.66440500
 H                  1.71128400    1.83651800    1.70186700
 H                  3.19776100    2.80030600    1.73004200
 H                  3.13858500    1.24257300    2.55418600
 C                  3.05218200   -1.87836500    1.03602100
 H                  2.36075600   -2.68524600    0.76345300
 C                  4.48404700   -2.38019800    0.79591500
 H                  4.65318600   -2.70622500   -0.23331200
 H                  4.67608200   -3.24388600    1.44469200
 H                  5.23221600   -1.62077500    1.03675700
 C                  2.83283600   -1.57122000    2.52540000
 H                  1.84180000   -1.15102200    2.71456500
 H                  3.58368800   -0.86772700    2.89918900
 H                  2.92991100   -2.49248300    3.11223900
 Os                 0.04069300   -0.34938700   -0.05378200
 H                  0.52615900    4.56190700   -1.82219700
 H                  1.42754100    4.55287800   -0.30546100
 C                 -0.68867000    5.03757800   -0.06279000
 H                 -0.48755900    6.11216700   -0.08284100
 H                 -1.63647000    4.85114500   -0.57392300
 H                 -0.78404900    4.70735000    0.97450000
 H                 -0.90354800    2.21832400    3.29964000
 O                 -1.02814400    2.48250100    2.37743200
 H                  0.06817900    0.27678500    1.52263800
 H                  0.03714100   -1.54641800    1.04031600
79
 TS(B-X)
 H                 -0.05884600   -0.67742900    1.59790700
 H                 -0.12960700   -1.91885800    0.39097900
 H                  0.23137400    1.29896100   -1.57754000
 P                  2.30618700   -0.55935400    0.05794800
 P                 -2.44747500   -0.41113800    0.06745900
 N                 -0.10268800    1.67010900    0.71220800
 C                  0.06355800    2.70363200    0.10002000
 C                  0.02292100    4.17718400    0.34659900
 C                  3.18039200    0.16638600    1.56169100
 H                  4.22938500   -0.13550200    1.47340000
 C                  3.13041400    1.70019600    1.60839200
 H                  3.53676700    2.16648000    0.70646100
 H                  3.72370000    2.05888500    2.45871000
 H                  2.10575000    2.05105800    1.73996800
 C                  2.61985300   -0.41737600    2.86693800
 H                  2.65531400   -1.51080200    2.89161200
 H                  1.57843100   -0.11486500    3.01006400
 H                  3.20320100   -0.04750900    3.71899600
 C                  3.20652900    0.28352700   -1.37168300
 H                  2.84525100    1.31227600   -1.25121600
 C                  4.74139500    0.29995600   -1.31786600
 H                  5.13428600    0.66458500   -0.36524100
 H                  5.12812300    0.95997100   -2.10448500
 H                  5.15824100   -0.69545000   -1.49804300
 C                  2.73153700   -0.19148400   -2.75475000
 H                  1.64739100   -0.31186900   -2.80134900
 H                  3.19068700   -1.14413500   -3.03252600
 H                  3.02375200    0.54396300   -3.51413800
 C                  2.83339800   -2.37612900    0.15674500
 H                  2.15068800   -2.74097400    0.93386900
 C                  2.51892300   -3.15733900   -1.12862500
 H                  1.53251400   -2.91493400   -1.53064200
 H                  2.54331100   -4.23361900   -0.91978900
 H                  3.26515400   -2.96141300   -1.90439700
 C                  4.27033500   -2.67471200    0.61233200
 H                  4.50163900   -2.25846800    1.59566700
 H                  5.01222000   -2.29922600   -0.09766400
 H                  4.40712600   -3.76105300    0.68195800
 C                 -3.13823300   -1.02364100    1.70739800
 H                 -4.22978300   -0.99141500    1.62093300
 C                 -2.72501800   -2.47327000    1.99718200
 H                 -3.08356400   -3.17206900    1.23540000
 H                 -3.14570200   -2.79175800    2.95862900
 H                 -1.63660600   -2.56538700    2.05857500
 C                 -2.71719700   -0.10395800    2.86341300
 H                 -3.04747000    0.92943800    2.72271600
 H                 -1.62906900   -0.09558000    2.97729000
 H                 -3.15490100   -0.46511500    3.80192700
 C                 -3.27148200    1.27798400   -0.10354100
 H                 -2.67929700    1.85780300    0.61391500
 C                 -4.74958300    1.39579900    0.29693600
 H                 -4.94632500    1.03857300    1.31064700
 H                 -5.40439000    0.84910500   -0.38707900
 H                 -5.05069000    2.45048500    0.26149300
 C                 -3.04517600    1.90969200   -1.48578600
 H                 -2.03057300    1.74838100   -1.85413300
 H                 -3.22084800    2.99102300   -1.43272500
 H                 -3.73981200    1.50493900   -2.22795900
 C                 -3.19574500   -1.62109500   -1.17012900
 H                 -2.66447400   -2.54006500   -0.89134600
 C                 -4.70384100   -1.88704100   -1.06125300
 H                 -5.02290400   -2.13300200   -0.04498300
 H                 -4.97316800   -2.73533200   -1.70265900
 H                 -5.28773100   -1.02704600   -1.40193000
 C                 -2.81021600   -1.30934100   -2.62476700
 H                 -1.74615000   -1.08424800   -2.72606400
 H                 -3.37886900   -0.46298700   -3.02027200
 H                 -3.03523900   -2.17651400   -3.25738600
 Os                -0.06794300   -0.35629900   -0.00643900
 H                 -0.37596600    4.31156400    1.35673500
 H                 -0.69293200    4.63626000   -0.34723600
 C                  1.39041500    4.86139000    0.21105100
 H                  1.29618900    5.93453600    0.40498400
 H                  2.10689400    4.44671200    0.92626300
 H                  1.79585600    4.72580600   -0.79483200
 H                 -0.02767300    3.04767200   -2.09338500
 O                  0.55773800    2.53086200   -1.51297500
 H                 -0.11945600    0.38643500   -1.63898000
 H                 -0.07040900   -1.49196700   -1.16628400
79
 Complex X
 H                 -0.08600100   -0.78628900    1.39697200
 H                 -0.17078500   -1.98008500    0.09786000
 H                  0.40268000    0.44368200   -1.68243100
 P                  2.29782300   -0.65250900    0.00749200
 P                 -2.44995700   -0.35153900    0.04226200
 N                  0.06630300    1.55894300    0.69709500
 C                  0.13029100    2.68102900    0.14242800
 C                  0.29962700    4.00613800    0.87480700
 C                  2.82199300   -1.39581800    1.65361400
 H                  3.91573700   -1.44997500    1.63011000
 C                  2.40858800   -0.49362200    2.82681800
 H                  2.80075500    0.52324000    2.73960000
 H                  2.78603100   -0.91573600    3.76589500
 H                  1.31952800   -0.42368600    2.89878800
 C                  2.27992100   -2.81768600    1.85308300
 H                  2.63990000   -3.51525000    1.09094400
 H                  1.18605400   -2.82836300    1.83722500
 H                  2.60593900   -3.20113700    2.82737000
 C                  3.26186200    0.96484800   -0.03506900
 H                  2.64161000    1.57862200    0.62745400
 C                  4.69413000    0.94905200    0.52143300
 H                  4.75466200    0.56539000    1.54248700
 H                  5.07976700    1.97609200    0.54027000
 H                  5.37189700    0.35935600   -0.10142100
 C                  3.23804500    1.63017500   -1.41871200
 H                  2.23485300    1.65811000   -1.84854900
 H                  3.91416100    1.12542300   -2.11592000
 H                  3.58060800    2.66793900   -1.32794000
 C                  3.01701800   -1.86185900   -1.24555900
 H                  2.47938300   -2.77985900   -0.97629900
 C                  2.63427700   -1.53703000   -2.69816700
 H                  1.56205000   -1.36089400   -2.80775900
 H                  2.90370800   -2.38282600   -3.34227000
 H                  3.16602400   -0.65911500   -3.07461400
 C                  4.52412100   -2.13508000   -1.13766600
 H                  4.84478900   -2.37246100   -0.11968500
 H                  5.10830200   -1.27877500   -1.48765700
 H                  4.78872800   -2.98967200   -1.77220000
 C                 -3.03416500   -0.98430900    1.71383000
 H                 -4.12582300   -0.89453400    1.71120700
 C                 -2.67943300   -2.46095600    1.93628500
 H                 -3.14323700   -3.12039700    1.19669700
 H                 -3.03304800   -2.77811900    2.92466900
 H                 -1.59697700   -2.61588000    1.90172300
 C                 -2.48035600   -0.12073600    2.85781300
 H                 -2.73875100    0.93674800    2.75388600
 H                 -1.39010100   -0.19211900    2.90603500
 H                 -2.88871200   -0.47035200    3.81358800
 C                 -3.21193700    1.37007000   -0.03379200
 H                 -2.51546600    1.92343900    0.60606800
 C                 -4.62889100    1.53742100    0.53697700
 H                 -4.71714900    1.19894400    1.57192800
 H                 -5.37727200    1.00623500   -0.05690900
 H                 -4.89630600    2.60132500    0.52227000
 C                 -3.12768000    1.99029000   -1.43633100
 H                 -2.13741800    1.87524700   -1.88124700
 H                 -3.33036300    3.06619700   -1.37043200
 H                 -3.87596300    1.55949100   -2.10901300
 C                 -3.32821700   -1.49502800   -1.17035400
 H                 -2.88609200   -2.46110200   -0.89549000
 C                 -4.85286000   -1.60205700   -1.02337100
 H                 -5.17181400   -1.78791400    0.00583400
 H                 -5.22309600   -2.43282500   -1.63634500
 H                 -5.35060700   -0.69346900   -1.37518700
 C                 -2.94736000   -1.23672000   -2.63655900
 H                 -1.86529900   -1.17453900   -2.77122000
 H                 -3.39387000   -0.31453700   -3.01768200
 H                 -3.31712300   -2.06063300   -3.25882200
 Os                -0.07092100   -0.38502400   -0.17815400
 H                  0.14449400    3.81891500    1.94003700
 H                 -0.48000700    4.71167500    0.55027600
 C                  1.68362900    4.63652000    0.64824100
 H                  1.77656000    5.58502900    1.18798500
 H                  2.47490200    3.96713900    1.00265900
 H                  1.87012800    4.83906600   -0.41223500
 H                  0.09873600    3.79978600   -1.47148600
 O                  0.10696700    2.85404800   -1.26594000
 H                 -0.45903100    0.49568700   -1.67696500
 H                 -0.14516500   -1.53250100   -1.33732500
70
 Complex C
 H                  0.01905700   -0.38896700   -1.62308200
 H                  0.07041000    1.32277200   -0.90769600
 H                 -0.71723500   -2.74389900    0.03853200
 P                 -2.36620800    0.16686800   -0.07952000
 P                  2.36445300    0.05868700    0.08401000
 C                 -3.02495200    1.89096700   -0.46758800
 H                 -4.11786700    1.81106600   -0.45440600
 C                 -2.60138200    2.90675100    0.60459400
 H                 -2.87819200    2.59984200    1.61724900
 H                 -3.08241700    3.87268200    0.40907000
 H                 -1.51846400    3.06009100    0.58683000
 C                 -2.60191500    2.38758400   -1.85736900
 H                 -2.98760000    1.76003200   -2.66602800
 H                 -1.51204300    2.42448300   -1.94786800
 H                 -2.98901300    3.40098800   -2.01900400
 C                 -3.21727900   -0.21762500    1.56697000
 H                 -2.58834000    0.36441500    2.25138300
 C                 -4.67360600    0.22775500    1.77137200
 H                 -4.82979300    1.28634200    1.54996000
 H                 -4.95099600    0.07361200    2.82179200
 H                 -5.37358000   -0.35025000    1.16403600
 C                 -3.05050600   -1.69502600    1.94991900
 H                 -2.00911300   -2.01829600    1.86630000
 H                 -3.66902900   -2.34732800    1.32533900
 H                 -3.35850200   -1.85108400    2.99058300
 C                 -3.19268400   -0.86201200   -1.43547700
 H                 -2.87418600   -0.32260900   -2.33533000
 C                 -2.60479000   -2.27620300   -1.55579400
 H                 -1.52480600   -2.23625700   -1.72640200
 H                 -3.04574500   -2.79174600   -2.41740300
 H                 -2.82225900   -2.89162100   -0.67520400
 C                 -4.72652400   -0.91365500   -1.42889600
 H                 -5.18414200    0.07388200   -1.32382600
 H                 -5.10108800   -1.54915700   -0.62071800
 H                 -5.08532100   -1.34345900   -2.37226600
 C                  3.12278300    0.32090900    1.79029300
 H                  4.20673000    0.39862500    1.65314700
 C                  2.61524400    1.62913500    2.41445500
 H                  2.81268700    2.50143600    1.78380800
 H                  3.10946300    1.79923300    3.37873200
 H                  1.53660200    1.57935700    2.58797800
 C                  2.84168200   -0.86132900    2.72834800
 H                  3.31387900   -1.78842100    2.38950000
 H                  1.76363600   -1.03454600    2.82291900
 H                  3.23155800   -0.64428800    3.73015000
 C                  3.18783300   -1.55152100   -0.46211000
 H                  2.80547600   -2.24742000    0.29466300
 C                  4.72180100   -1.58914600   -0.41107000
 H                  5.12800400   -1.23260100    0.53952600
 H                  5.16003400   -0.98840400   -1.21369600
 H                  5.07068700   -2.61997700   -0.55101400
 C                  2.67856500   -2.06661200   -1.81683700
 H                  1.58894400   -2.04836600   -1.86815800
 H                  3.01430700   -3.10099400   -1.96320900
 H                  3.06917600   -1.47600400   -2.65007700
 C                  3.08492100    1.50213300   -0.90185300
 H                  2.43139700    2.31828500   -0.56912300
 C                  4.53720500    1.91045300   -0.61099700
 H                  4.71100300    2.14489400    0.44205200
 H                  4.78031000    2.81191900   -1.18725600
 H                  5.24887900    1.13516000   -0.90627100
 C                  2.86915500    1.33295300   -2.41347400
 H                  1.85841400    0.98853800   -2.64616000
 H                  3.58323900    0.62015900   -2.83812400
 H                  3.02750700    2.29281200   -2.91978400
 Os                -0.00174200    0.01506200    0.01889800
 O                  0.11535900   -2.30764800    0.27408300
 H                  0.22452300   -2.44182300    1.22754600
 H                 -0.02678200    1.44547100    0.74360700
 H                 -0.07688100   -0.14851200    1.70425100
70
 TS(C-D)
 H                  0.02845600   -0.11798300   -1.52985100
 H                  0.07367700    1.38714000   -0.76010800
 H                 -0.72886800   -2.59397000    0.22874300
 P                 -2.36512800    0.16913600   -0.07353000
 P                  2.37731300    0.03993700    0.07772300
 C                 -3.01829500    1.90751700   -0.39105500
 H                 -4.11078300    1.82465600   -0.41276000
 C                 -2.62647900    2.86612600    0.74423300
 H                 -2.90298700    2.49226200    1.73434300
 H                 -3.12761500    3.83099000    0.60257800
 H                 -1.54728900    3.04393800    0.74471200
 C                 -2.55730400    2.47564100   -1.74086000
 H                 -2.93019000    1.89870100   -2.59185800
 H                 -1.46496400    2.50776000   -1.80334600
 H                 -2.93057200    3.50053200   -1.85393500
 C                 -3.27297500   -0.32784500    1.50965300
 H                 -2.65866100    0.17756200    2.26581900
 C                 -4.72423400    0.14481800    1.69021800
 H                 -4.83356400    1.22799800    1.59913000
 H                 -5.06772300   -0.13082100    2.69505200
 H                 -5.40312800   -0.32472800    0.97470000
 C                 -3.17122200   -1.83840700    1.77291800
 H                 -2.14972100   -2.21444800    1.67462900
 H                 -3.81262900   -2.40562900    1.09128800
 H                 -3.50407700   -2.05988300    2.79375000
 C                 -3.09048600   -0.79415800   -1.52548400
 H                 -2.72053300   -0.20645400   -2.37426200
 C                 -2.48458900   -2.19771300   -1.67739900
 H                 -1.39236900   -2.16159300   -1.70606500
 H                 -2.82888600   -2.64649500   -2.61698600
 H                 -2.79252400   -2.86849500   -0.86911800
 C                 -4.62159100   -0.84834500   -1.61109300
 H                 -5.08858200    0.13431700   -1.50039100
 H                 -5.03876700   -1.51121700   -0.84693600
 H                 -4.92247000   -1.24764800   -2.58740300
 C                  3.21140900    0.16663700    1.76000700
 H                  4.28518400    0.27803400    1.57409700
 C                  2.71179600    1.41193300    2.50847400
 H                  2.84263400    2.33250800    1.93139100
 H                  3.26193300    1.52873700    3.44980000
 H                  1.64764000    1.31828100    2.74715900
 C                  3.00605700   -1.08932200    2.61791700
 H                  3.46311100   -1.97894700    2.17570800
 H                  1.94319600   -1.29636400    2.77743300
 H                  3.46549900   -0.94035600    3.60247300
 C                  3.11501800   -1.53602300   -0.63636900
 H                  2.82654600   -2.26500800    0.12890600
 C                  4.64233400   -1.55583200   -0.78457400
 H                  5.16301800   -1.24104200    0.12472000
 H                  4.97128400   -0.90999600   -1.60470400
 H                  4.97737300   -2.57393600   -1.01849000
 C                  2.42195800   -1.98842500   -1.93093000
 H                  1.34420700   -2.07298300   -1.77972700
 H                  2.80516300   -2.97576400   -2.21863700
 H                  2.61120000   -1.30814800   -2.76563300
 C                  3.06599300    1.54035800   -0.84025100
 H                  2.42160700    2.33815500   -0.45085800
 C                  4.52487000    1.93366200   -0.56034200
 H                  4.71489400    2.13120400    0.49757500
 H                  4.75937600    2.85487000   -1.10792600
 H                  5.23011400    1.16842900   -0.89416100
 C                  2.81744400    1.44703500   -2.35359000
 H                  1.79376700    1.14142300   -2.58425000
 H                  3.50376000    0.73642500   -2.82491000
 H                  2.99127000    2.42534700   -2.81736800
 Os                 0.00052500    0.02841100    0.09498400
 O                  0.13187100   -2.19733200    0.41288800
 H                 -0.02712300   -1.26441200    1.48441700
 H                 -0.01430900    1.46229900    0.83313500
 H                 -0.10245200   -0.44790900    1.89452200
70 
 Complex D
 H                  0.02538300   -0.62409100   -1.29361300
 H                  0.06577800    1.11574000   -1.08393400
 H                 -0.67729500   -2.36312700    0.75391600
 P                 -2.37713000    0.12618700   -0.09468700
 P                  2.38308300    0.04773100    0.03577800
 C                 -3.08087900    1.76321700   -0.70620800
 H                 -4.16324200    1.61649700   -0.78905000
 C                 -2.82863800    2.89890100    0.29639600
 H                 -3.26084400    2.69723300    1.28090500
 H                 -3.28064300    3.82585400   -0.07581200
 H                 -1.75657200    3.07647700    0.42590800
 C                 -2.54632100    2.14597100   -2.09324800
 H                 -2.78486200    1.40040200   -2.85727900
 H                 -1.46024500    2.27822900   -2.07462700
 H                 -2.99547900    3.09456100   -2.41050100
 C                 -3.32395500   -0.13526300    1.51765600
 H                 -2.85878900    0.63565400    2.14619300
 C                 -4.83781600    0.12070100    1.50815700
 H                 -5.10301200    1.09691300    1.09411600
 H                 -5.21318700    0.09141300    2.53848500
 H                 -5.37698400   -0.64447500    0.94456200
 C                 -3.00309800   -1.49206400    2.16278200
 H                 -1.92731100   -1.68873300    2.18553500
 H                 -3.49383600   -2.31287400    1.62989600
 H                 -3.37548100   -1.50697400    3.19421600
 C                 -2.98087900   -1.07957200   -1.41385400
 H                 -2.47700100   -0.67298400   -2.29955500
 C                 -2.44496500   -2.50616600   -1.22253500
 H                 -1.35909900   -2.51712500   -1.10253600
 H                 -2.68994600   -3.10946000   -2.10499300
 H                 -2.89724800   -2.99994500   -0.35697400
 C                 -4.49066800   -1.10598300   -1.69149800
 H                 -4.92406300   -0.10967500   -1.81268200
 H                 -5.03363700   -1.61812000   -0.89200500
 H                 -4.67996600   -1.66035700   -2.61872600
 C                  3.28946700    0.66585800    1.56375400
 H                  4.35696400    0.66984300    1.31894800
 C                  2.86630600    2.10270100    1.90486900
 H                  3.00371800    2.79404500    1.06802200
 H                  3.46291800    2.47599400    2.74553300
 H                  1.81246100    2.14270600    2.19815900
 C                  3.08282600   -0.25940800    2.77114900
 H                  3.52592600   -1.24745300    2.61945200
 H                  2.01983300   -0.40016600    2.99637600
 H                  3.55463300    0.18029800    3.65787500
 C                  3.07189500   -1.68646600   -0.18182200
 H                  2.76245500   -2.14398800    0.76411200
 C                  4.59795200   -1.78641300   -0.31269200
 H                  5.13391600   -1.21775100    0.45278800
 H                  4.93715400   -1.43772700   -1.29326000
 H                  4.90630800   -2.83487600   -0.21753200
 C                  2.36574500   -2.49098700   -1.28333600
 H                  1.28988400   -2.50265600   -1.10488200
 H                  2.73015500   -3.52608400   -1.25828800
 H                  2.56648900   -2.09948200   -2.28421300
 C                  3.03374600    1.18001700   -1.32553200
 H                  2.42631900    2.07805400   -1.15849100
 C                  4.51308100    1.58919700   -1.25345600
 H                  4.77101700    2.08292300   -0.31323900
 H                  4.72855600    2.29949300   -2.06116100
 H                  5.18330800    0.73573400   -1.38304000
 C                  2.69273000    0.64918800   -2.72637900
 H                  1.65708500    0.30731100   -2.79693200
 H                  3.34904400   -0.18101000   -3.00538900
 H                  2.83873800    1.44406100   -3.46741300
 Os                -0.00228900    0.10070000    0.16224200
 O                  0.13201000   -1.87445600    0.93259100
 H                  0.35182500    0.41855300    1.92027900
 H                 -0.01582400    1.72705200    0.30434800
 H                 -0.48588100    0.42716700    1.88377100
68
 Complex E
 H                 -0.02726500    0.77690500   -1.40367700
 H                 -0.08504700    1.63203000   -0.09113900
 H                 -0.05239200    0.84274500    1.34460000
 P                  2.36438800    0.16899700   -0.00361200
 P                 -2.38145900   -0.02932200   -0.08086100
 C                  3.01374400    1.89215300   -0.39194900
 H                  4.10522100    1.80725200   -0.43063300
 C                  2.52367400    2.38350800   -1.76261900
 H                  2.75145400    1.68136900   -2.57044900
 H                  3.00693800    3.33682800   -2.00798300
 H                  1.44230100    2.54571100   -1.75452600
 C                  2.65377500    2.90857100    0.70124700
 H                  3.11430500    2.66816300    1.66393500
 H                  1.57010300    2.96566700    0.84542000
 H                  3.00694600    3.90519300    0.41017100
 C                  3.16770300   -0.88893600   -1.34519900
 H                  2.51641300   -0.66510500   -2.20118800
 C                  4.60980100   -0.55205500   -1.75302300
 H                  4.72784900    0.48193000   -2.08724000
 H                  4.90869900   -1.19890400   -2.58746600
 H                  5.31610600   -0.72645800   -0.93687100
 C                  3.02056900   -2.38807600   -1.03881000
 H                  2.02325700   -2.62814800   -0.65984500
 H                  3.75836600   -2.71002500   -0.29683500
 H                  3.20270900   -2.97111100   -1.95021000
 C                  3.16502700   -0.19016000    1.66521300
 H                  2.69472600    0.58922900    2.27886100
 C                  2.73208100   -1.53964600    2.26042400
 H                  1.66567800   -1.72491200    2.11598000
 H                  2.95650000   -1.55359300    3.33433600
 H                  3.27633800   -2.37130600    1.80376100
 C                  4.68738200   -0.01714500    1.75593900
 H                  5.03490700    0.94272300    1.36360800
 H                  5.20902100   -0.81401500    1.21718900
 H                  5.00188500   -0.07568100    2.80547800
 C                 -3.07623400   -0.93511700   -1.57834500
 H                 -4.16706600   -0.83444700   -1.54890100
 C                 -2.55230000   -0.29426800   -2.87346400
 H                 -2.76668100    0.77666900   -2.93570100
 H                 -3.01436700   -0.77739300   -3.74252100
 H                 -1.46731700   -0.42103100   -2.95403700
 C                 -2.72490300   -2.43039100   -1.55729700
 H                 -3.18590500   -2.95983500   -0.71804900
 H                 -1.64094300   -2.58040800   -1.50478400
 H                 -3.08212100   -2.90794500   -2.47731900
 C                 -3.19428200   -0.92421300    1.36652500
 H                 -2.92401000   -1.96940300    1.16743700
 C                 -4.72520700   -0.84761500    1.43974100
 H                 -5.20686500   -1.09613700    0.48948900
 H                 -5.05733000    0.15086700    1.73969400
 H                 -5.09616800   -1.55394800    2.19248500
 C                 -2.55569000   -0.55534300    2.71560200
 H                 -1.46873100   -0.66790800    2.69133300
 H                 -2.94917900   -1.21356200    3.49984800
 H                 -2.78038900    0.47431700    3.00689300
 C                 -3.11885500    1.69836800   -0.23800000
 H                 -2.45067800    2.13777800   -0.98845700
 C                 -4.55894100    1.81318600   -0.76062600
 H                 -4.69876000    1.32502700   -1.72839000
 H                 -4.80716800    2.87328300   -0.89461700
 H                 -5.28742700    1.39457600   -0.06241400
 C                 -2.94521500    2.50522400    1.05772200
 H                 -1.93040600    2.42469600    1.45668500
 H                 -3.64755100    2.17502700    1.82961500
 H                 -3.14866500    3.56487400    0.86308300
 Os                -0.01209600   -0.00758000   -0.00110200
 O                  0.10622200   -1.99657300    0.41065800
 H                 -0.75451900   -2.42628000    0.50046200
77
 Complex F
 H                  0.00205900    0.13480300   -1.64381900
 H                 -0.03906000   -1.37231300   -1.21097300
 H                 -0.01345300   -1.80185800    0.43604500
 P                 -2.36982800   -0.39012500   -0.04867000
 P                  2.38086500   -0.44652600   -0.14091100
 N                  0.15801900    1.89282000   -0.07256200
 C                  0.31284200    3.03978800   -0.03043100
 C                  0.45340900    4.49234700    0.03015600
 C                 -3.31467800    1.20252900   -0.38923900
 H                 -4.37396900    0.94035600   -0.48396000
 C                 -3.17714800    2.19950100    0.77197100
 H                 -3.72245300    1.86802200    1.66046300
 H                 -3.59066900    3.17250000    0.47995000
 H                 -2.13263300    2.34533400    1.05585300
 C                 -2.85673300    1.82243700   -1.71856100
 H                 -2.98460000    1.13704300   -2.56231700
 H                 -1.80227300    2.10394000   -1.67991800
 H                 -3.44453700    2.72347400   -1.93333200
 C                 -3.09136100   -0.93255800    1.60269600
 H                 -2.81997100   -0.07700400    2.23080800
 C                 -4.61502300   -1.11527600    1.64092300
 H                 -5.16100100   -0.27280000    1.20601000
 H                 -4.94828800   -1.21923200    2.68119500
 H                 -4.91985900   -2.02422500    1.11247600
 C                 -2.37201300   -2.14281000    2.21663200
 H                 -1.30378200   -1.93647700    2.29325800
 H                 -2.52740000   -3.06039800    1.64277500
 H                 -2.76484200   -2.31893600    3.22682000
 C                 -2.99794400   -1.53567400   -1.41598500
 H                 -2.37074700   -1.21713200   -2.25770700
 C                 -2.66652800   -3.00869900   -1.12992900
 H                 -1.63843200   -3.14075800   -0.78385900
 H                 -2.79532800   -3.60132900   -2.04375000
 H                 -3.33959300   -3.42619600   -0.37428900
 C                 -4.46732600   -1.39584300   -1.84384000
 H                 -4.71642000   -0.38734400   -2.18352200
 H                 -5.15848100   -1.66184100   -1.04005100
 H                 -4.66460100   -2.07601800   -2.68190000
 C                  3.08925800   -0.69660300   -1.87107100
 H                  4.17407200   -0.79227300   -1.75254800
 C                  2.57020800   -1.98193600   -2.53036500
 H                  2.81709100   -2.87899200   -1.95485100
 H                  3.02165100   -2.09559400   -3.52340400
 H                  1.48394900   -1.94738000   -2.65621300
 C                  2.81205900    0.51576000   -2.77234000
 H                  3.24576100    1.44024500   -2.37963800
 H                  1.73567500    0.67115500   -2.89636900
 H                  3.24548700    0.34681900   -3.76542200
 C                  3.31235500    1.09169600    0.43219200
 H                  2.84382800    1.85263300   -0.20359300
 C                  4.82640500    1.15300800    0.18563000
 H                  5.09949700    0.94410200   -0.85199600
 H                  5.37229400    0.45533000    0.82562800
 H                  5.19047800    2.16144600    0.42023900
 C                  2.97920800    1.46487400    1.88452500
 H                  1.90553600    1.40825300    2.08033500
 H                  3.31280300    2.49017900    2.08917600
 H                  3.49708400    0.81114700    2.59386700
 C                  3.02283900   -1.97287900    0.76451200
 H                  2.49333300   -2.76168600    0.21530400
 C                  4.52831600   -2.26178800    0.68173400
 H                  4.92313100   -2.19613200   -0.33573900
 H                  4.72519700   -3.27844100    1.04384900
 H                  5.10274100   -1.57795300    1.31331900
 C                  2.53857500   -2.05260700    2.21971000
 H                  1.45682700   -1.91599000    2.29190900
 H                  3.02756400   -1.30630800    2.85336900
 H                  2.77982700   -3.03898300    2.63445300
 Os                 0.00834100   -0.25768200   -0.05625800
 H                  0.99782400    4.81225600   -0.86551800
 H                  1.08513600    4.72919500    0.89377000
 C                 -0.90505200    5.20767800    0.13147400
 H                 -0.74033400    6.28820900    0.16051400
 H                 -1.53509000    4.97497700   -0.73103100
 H                 -1.43563100    4.91197700    1.03982000
 H                  0.68190400   -0.11600200    2.48029700
 O                 -0.13411000    0.13780400    2.03738700
77
 TS(F-G)
 H                  0.05753900   -1.10976100   -1.40274300
 H                  0.05884500   -1.84262400    0.02931900
 H                  0.02967000   -0.95922700    1.41463300
 P                 -2.32912800   -0.43326300   -0.03685400
 P                  2.41874100   -0.39391300   -0.00894400
 N                  0.08659400    1.49897900   -1.40562300
 C                  0.03727900    2.45136400   -0.68990600
 C                 -0.06745000    3.89906400   -0.43302000
 C                 -3.24187600    0.05425100   -1.61304300
 H                 -4.26990400   -0.30358400   -1.49469900
 C                 -3.30430300    1.56963200   -1.85064300
 H                 -3.80677700    2.10131800   -1.03782300
 H                 -3.86958200    1.77038200   -2.76933300
 H                 -2.30670900    1.99404000   -1.97523500
 C                 -2.61740200   -0.65355300   -2.82482200
 H                 -2.57647000   -1.74034500   -2.70058900
 H                 -1.59637300   -0.29952600   -2.99574600
 H                 -3.20667600   -0.44420100   -3.72596700
 C                 -3.19367500    0.60197800    1.27493300
 H                 -2.93232600    1.61352000    0.94049200
 C                 -4.72310100    0.48398700    1.33313200
 H                 -5.20001200    0.60114100    0.35584400
 H                 -5.12958000    1.26114700    1.99257100
 H                 -5.02994700   -0.48243500    1.74509900
 C                 -2.57591400    0.43925300    2.67223000
 H                 -1.49108600    0.54706400    2.62845100
 H                 -2.82620100   -0.52448200    3.12309600
 H                 -2.97036500    1.22090100    3.33442100
 C                 -2.84377300   -2.24779900    0.15098000
 H                 -2.13706400   -2.73269400   -0.53315600
 C                 -2.56043600   -2.78991100    1.56044900
 H                 -1.57812000   -2.48569600    1.92995300
 H                 -2.59278600   -3.88603800    1.54754300
 H                 -3.31787000   -2.45116400    2.27424200
 C                 -4.26368000   -2.63754100   -0.28902400
 H                 -4.45388500   -2.42215200   -1.34342000
 H                 -5.03348500   -2.13688800    0.30442400
 H                 -4.39785500   -3.71782000   -0.15225700
 C                  3.10267800   -1.81502900   -1.04029200
 H                  4.19363300   -1.74262900   -0.97387500
 C                  2.68742200   -3.19348300   -0.50853800
 H                  3.07045100   -3.38991900    0.49713000
 H                  3.08403400   -3.97572000   -1.16713000
 H                  1.59802000   -3.29675200   -0.48554700
 C                  2.69542000   -1.67216600   -2.51560200
 H                  2.92936900   -0.68708500   -2.92996000
 H                  1.62024200   -1.83245000   -2.63556900
 H                  3.22097900   -2.42126900   -3.11996300
 C                  3.35371600    1.09170900   -0.71762000
 H                  2.72315700    1.34934900   -1.57666500
 C                  4.78415600    0.86214100   -1.23198200
 H                  4.83605700    0.11636000   -2.02830800
 H                  5.46513600    0.55336400   -0.43467100
 H                  5.17078700    1.80198800   -1.64606500
 C                  3.33433300    2.29141500    0.24232800
 H                  2.34955800    2.46247200    0.67940500
 H                  3.62082700    3.20352300   -0.29457100
 H                  4.04738900    2.15529100    1.06106600
 C                  3.11095300   -0.77762600    1.70438400
 H                  2.68089400   -1.77131700    1.88075600
 C                  4.63758000   -0.88734600    1.81620500
 H                  5.07093500   -1.54991600    1.06160300
 H                  4.90901400   -1.28902500    2.80033400
 H                  5.11522100    0.09275700    1.72286900
 C                  2.54656000    0.13677300    2.80389500
 H                  1.45525900    0.18441500    2.76391600
 H                  2.94324300    1.15388900    2.73923700
 H                  2.82717800   -0.25788200    3.78810200
 Os                 0.04348000   -0.24524300   -0.03995700
 H                  0.09858700    4.39515700   -1.39734000
 H                  0.74775800    4.19619500    0.23385100
 C                 -1.42150500    4.30563100    0.16489100
 H                 -1.43557300    5.38470200    0.34557300
 H                 -2.24101400    4.06018600   -0.51593000
 H                 -1.58348000    3.78330600    1.10959600
 H                  0.72346000    1.84862400    1.59708500
 O                 -0.09760100    1.67228600    1.11817300
77
 Complex G
 H                  0.05436900   -1.15304600   -1.36893600
 H                  0.06652700   -1.88772600    0.11468200
 H                  0.04419300   -0.98368600    1.44735800
 P                 -2.33033600   -0.45121600   -0.04315800
 P                  2.41903400   -0.40339700   -0.00439700
 N                  0.04398900    1.47052000   -1.28845600
 C                  0.00436300    2.36901800   -0.42788200
 C                 -0.05311400    3.86789000   -0.49328800
 C                 -3.21438400    0.00775000   -1.64212100
 H                 -4.24858000   -0.33513700   -1.53238800
 C                 -3.24816000    1.51776700   -1.91866500
 H                 -3.77688500    2.07411900   -1.13926500
 H                 -3.77562900    1.70151300   -2.86314300
 H                 -2.23877400    1.92331900   -2.01110500
 C                 -2.57484200   -0.73862500   -2.82266900
 H                 -2.53874300   -1.82142800   -2.66507400
 H                 -1.55084100   -0.39029100   -2.98804200
 H                 -3.14998000   -0.55485700   -3.73829800
 C                 -3.17826300    0.64948200    1.22708200
 H                 -2.90852600    1.64378000    0.84982900
 C                 -4.70879800    0.55102100    1.28851300
 H                 -5.18092700    0.64480900    0.30652300
 H                 -5.10737500    1.35216600    1.92344100
 H                 -5.02642400   -0.39970600    1.72776100
 C                 -2.56707800    0.53768600    2.63275400
 H                 -1.47691700    0.57597600    2.60092100
 H                 -2.86482700   -0.38592000    3.13552100
 H                 -2.91914400    1.37399000    3.24956300
 C                 -2.88071300   -2.24553200    0.20724100
 H                 -2.16390100   -2.77215100   -0.43436200
 C                 -2.64613300   -2.72644700    1.64733500
 H                 -1.66638900   -2.42701500    2.02764000
 H                 -2.70277100   -3.82093600    1.68445500
 H                 -3.41377800   -2.33837900    2.32430500
 C                 -4.29491600   -2.62763400   -0.25686100
 H                 -4.44767100   -2.45989000   -1.32590600
 H                 -5.07132500   -2.08264800    0.28703500
 H                 -4.45657500   -3.69694200   -0.07239900
 C                  3.11115000   -1.91255200   -0.89447800
 H                  4.20050000   -1.80136100   -0.87607400
 C                  2.76033100   -3.23527200   -0.19989400
 H                  3.19524100   -3.31345300    0.80070800
 H                  3.14902000   -4.07343200   -0.79090400
 H                  1.67668200   -3.36274000   -0.11235100
 C                  2.65237400   -1.94572900   -2.36135500
 H                  2.80581000   -0.99434800   -2.87927300
 H                  1.58759300   -2.18640300   -2.42726100
 H                  3.20893500   -2.71725000   -2.90683100
 C                  3.32752200    1.02038500   -0.85921300
 H                  2.65742300    1.22559100   -1.70213100
 C                  4.73126000    0.73487900   -1.41700000
 H                  4.73659300   -0.05596700   -2.17028700
 H                  5.43907500    0.45859000   -0.63064700
 H                  5.11647800    1.64161000   -1.90017600
 C                  3.36942900    2.28655700    0.01061600
 H                  2.41198100    2.50941700    0.48239000
 H                  3.63755100    3.15192800   -0.60650300
 H                  4.11949000    2.20158600    0.80257400
 C                  3.12904100   -0.60395900    1.73132700
 H                  2.72395800   -1.58505600    2.00805100
 C                  4.65858400   -0.66819600    1.83803600
 H                  5.09692900   -1.40301000    1.15670300
 H                  4.94789900   -0.95268700    2.85730000
 H                  5.11690000    0.30309500    1.62898300
 C                  2.54446500    0.39918200    2.73912600
 H                  1.45135400    0.40571000    2.70326900
 H                  2.90911800    1.41645400    2.57270800
 H                  2.83915500    0.11231400    3.75593500
 Os                 0.04184600   -0.28269200   -0.02903700
 H                  0.10973400    4.15395500   -1.53657600
 H                  0.77538600    4.29097200    0.09149600
 C                 -1.38395600    4.43621700    0.02378900
 H                 -1.38519000    5.52948700   -0.03641000
 H                 -2.22409100    4.06168800   -0.56906400
 H                 -1.55137500    4.15248000    1.06708800
 H                  0.60832200    2.19419800    1.52878100
 O                 -0.11090300    1.85294100    0.97167200
77
 Complex H
 H                 -0.08587000   -1.27293500   -1.45217300
 H                 -0.13337600   -2.10040700    0.02202900
 H                 -0.08695000   -1.09355800    1.40554100
 P                  2.31323000   -0.59496900   -0.07452800
 P                 -2.43577400   -0.38540800   -0.09854000
 N                  0.03524400    1.48171000    0.14026000
 C                  0.08952700    2.69201000    0.46623500
 C                  0.13959900    3.84959700   -0.51245900
 C                  3.10210500   -0.08796700   -1.70735100
 H                  4.18092000   -0.25165700   -1.60952700
 C                  2.86255600    1.39812500   -2.00955200
 H                  3.36345800    2.05293200   -1.29112700
 H                  3.25389100    1.64385000   -3.00412700
 H                  1.79420200    1.63503400   -1.99586400
 C                  2.58267600   -0.95683100   -2.86292100
 H                  2.71321300   -2.02772200   -2.68041500
 H                  1.51689400   -0.77754900   -3.03582400
 H                  3.12234700   -0.70927500   -3.78490400
 C                  3.13147000    0.57238700    1.15522500
 H                  2.76297000    1.53655200    0.78451600
 C                  4.66547000    0.60774200    1.15998400
 H                  5.09446500    0.71871900    0.15996100
 H                  5.01346300    1.45697600    1.76113700
 H                  5.08377500   -0.29835800    1.60913600
 C                  2.58187500    0.42083000    2.58242900
 H                  1.49076100    0.38368200    2.59100400
 H                  2.96222800   -0.47922300    3.07344000
 H                  2.89357600    1.28107700    3.18715500
 C                  2.94416000   -2.35311300    0.17240500
 H                  2.28882700   -2.90302200   -0.51406300
 C                  2.65676800   -2.87244400    1.58935900
 H                  1.64327400   -2.62680400    1.91726800
 H                  2.76518400   -3.96329400    1.61265900
 H                  3.36439500   -2.46047600    2.31549600
 C                  4.39964700   -2.64080700   -0.22475800
 H                  4.61081500   -2.39248700   -1.26811600
 H                  5.11239500   -2.09922100    0.40274800
 H                  4.60303100   -3.71161600   -0.10031900
 C                 -3.14288100   -0.09221800   -1.81915800
 H                 -4.22323800    0.05032000   -1.70735200
 C                 -2.91187200   -1.28641200   -2.75523800
 H                 -3.44434400   -2.18384400   -2.42682400
 H                 -3.27162200   -1.04299400   -3.76223100
 H                 -1.84711500   -1.53119100   -2.82890100
 C                 -2.54088100    1.18732200   -2.42020400
 H                 -2.70913500    2.06581500   -1.78998200
 H                 -1.46005900    1.07926200   -2.55940200
 H                 -2.99116700    1.38950700   -3.39936900
 C                 -3.12960900    1.06470100    0.88376600
 H                 -2.47954700    1.87197400    0.52817300
 C                 -4.58255800    1.48431000    0.62367800
 H                 -4.77413000    1.70797300   -0.42945500
 H                 -5.29808000    0.72186100    0.94229900
 H                 -4.80387700    2.39629500    1.19248800
 C                 -2.85886100    0.90567900    2.38751200
 H                 -1.84589300    0.54221200    2.58051300
 H                 -2.97003600    1.87339700    2.89069600
 H                 -3.56998900    0.21355900    2.84960300
 C                 -3.27441800   -1.98603500    0.42866600
 H                 -2.87831600   -2.68110900   -0.32208900
 C                 -4.80724900   -2.00176200    0.34132400
 H                 -5.18602100   -1.63131600   -0.61524900
 H                 -5.17264100   -3.02877300    0.46297500
 H                 -5.25601700   -1.40250500    1.13916500
 C                 -2.80812300   -2.50351300    1.79810100
 H                 -1.71919300   -2.51831500    1.87611900
 H                 -3.20164700   -1.89795000    2.61904900
 H                 -3.17341900   -3.52747300    1.94352100
 Os                -0.05624300   -0.43602200   -0.05601300
 H                  0.03472200    3.43951600   -1.51939300
 H                 -0.72889300    4.50131600   -0.33685400
 C                  1.42962400    4.67847600   -0.40849200
 H                  1.42897300    5.48403900   -1.14971400
 H                  2.30867800    4.05184100   -0.58791400
 H                  1.54391600    5.14002500    0.57889000
 H                  0.07934300    4.00964400    1.88396100
 O                  0.12158000    3.04457600    1.81268800
77
 Complex I
 H                 -0.10426900   -0.35574400    1.68319500
 H                  0.19221300   -1.78660200    0.81857300
 H                 -0.07533300   -1.78100500   -0.66719100
 P                  2.38656000   -0.36854800    0.10605300
 P                 -2.37816300   -0.50163000    0.10929800
 N                 -0.19719500    1.77484500    0.15046100
 C                  0.29702900    2.64151800   -0.74438300
 C                  0.05449700    4.14508000   -0.54464600
 C                  3.25978700    0.76057000    1.33283600
 H                  4.32625400    0.51711800    1.26548700
 C                  3.09279800    2.25529600    1.02807600
 H                  3.40841500    2.52223900    0.01673600
 H                  3.70122200    2.83806500    1.73076000
 H                  2.05107100    2.55884800    1.14968900
 C                  2.77193100    0.46334900    2.76010300
 H                  2.90154200   -0.58436600    3.04700000
 H                  1.70842200    0.70573400    2.85877500
 H                  3.32684300    1.07519000    3.48150000
 C                  3.14496900    0.09267000   -1.54929300
 H                  2.96261600    1.17008600   -1.57206100
 C                  4.64595000   -0.16883500   -1.71889300
 H                  5.23814300    0.24453400   -0.89642500
 H                  4.99782200    0.30292900   -2.64503900
 H                  4.86871900   -1.23743700   -1.79458400
 C                  2.32572100   -0.49025000   -2.71147800
 H                  1.28107400   -0.17311100   -2.63829400
 H                  2.36486100   -1.58231200   -2.75126600
 H                  2.71559900   -0.10976400   -3.66414000
 C                  3.04618100   -2.07216000    0.61499900
 H                  2.40105900   -2.30463800    1.47104100
 C                  2.77416600   -3.13369800   -0.46227000
 H                  1.74542000   -3.09318200   -0.82837400
 H                  2.94413400   -4.13424600   -0.04658100
 H                  3.44821200   -3.01758800   -1.31658000
 C                  4.50494100   -2.16458900    1.09212400
 H                  4.71663000   -1.51404000    1.94406300
 H                  5.21692300   -1.92487300    0.29904400
 H                  4.71074300   -3.19291400    1.41462200
 C                 -3.18944300   -0.21557100    1.78150500
 H                 -4.27283400   -0.27755500    1.62701800
 C                 -2.76920700   -1.30128400    2.78515800
 H                 -3.01132100   -2.31258100    2.44745300
 H                 -3.28101000   -1.14083500    3.74142400
 H                 -1.69096900   -1.26090200    2.97052200
 C                 -2.85911000    1.17241400    2.34909600
 H                 -3.17836500    1.98778500    1.69357200
 H                 -1.78365600    1.27336800    2.53036600
 H                 -3.36868300    1.30939000    3.31023100
 C                 -3.16529000    0.80884800   -0.98982100
 H                 -2.91803600    1.72469000   -0.44037700
 C                 -4.68838300    0.74640500   -1.15911100
 H                 -5.21674200    0.65190800   -0.20572400
 H                 -4.98415900   -0.09237100   -1.79639100
 H                 -5.04418300    1.66395500   -1.64388900
 C                 -2.45909900    0.91646400   -2.35256100
 H                 -1.37524600    1.01945200   -2.24694900
 H                 -2.82125900    1.80654500   -2.88204400
 H                 -2.66481900    0.05270800   -2.99035600
 C                 -3.02571000   -2.20100000   -0.39247800
 H                 -2.38349900   -2.85386400    0.21207400
 C                 -4.48944800   -2.53163300   -0.06025700
 H                 -4.73334800   -2.38568400    0.99465300
 H                 -4.68096600   -3.58621300   -0.29388200
 H                 -5.18809500   -1.93604300   -0.65253000
 C                 -2.73340100   -2.50897900   -1.86919300
 H                 -1.70856600   -2.24931100   -2.15034700
 H                 -3.41889800   -1.96973800   -2.53033900
 H                 -2.87185200   -3.57997100   -2.05854400
 Os                -0.01058500   -0.35348800    0.10524800
 H                 -0.23738700    4.54477700   -1.52232100
 H                  1.03993800    4.57812100   -0.32746200
 C                 -0.95112700    4.57667000    0.52391500
 H                 -1.03673900    5.66814000    0.55366700
 H                 -1.95061700    4.17432900    0.32159700
 H                 -0.64850800    4.24683900    1.52443600
 H                 -0.80739500    2.20746000    0.83186000
 O                  0.96515700    2.29234800   -1.74257200
77
 TS(I-2)
 H                 -0.09379600   -0.43200500    1.65787900
 H                  0.09572700   -1.81733600    0.72445400
 H                 -0.07835800   -1.74091500   -0.76551500
 P                  2.36256200   -0.40496100    0.09615000
 P                 -2.39810300   -0.45451500    0.11459000
 N                 -0.14421400    1.78969000    0.27290800
 C                  0.24889500    2.53423200   -0.75406400
 C                  0.20252300    4.06156100   -0.67945700
 C                  3.25739600    0.73300000    1.30076500
 H                  4.30652700    0.41837900    1.29544900
 C                  3.21397900    2.21779700    0.91543100
 H                  3.63290400    2.40990600   -0.07607000
 H                  3.80388500    2.79643000    1.63719600
 H                  2.19091000    2.59718300    0.93625600
 C                  2.69322200    0.53593000    2.71659800
 H                  2.72668200   -0.50796800    3.04375600
 H                  1.64982400    0.86516700    2.76314200
 H                  3.26891200    1.12847600    3.43788600
 C                  3.13513500    0.02089900   -1.56321600
 H                  2.92737200    1.09365200   -1.61964400
 C                  4.64646700   -0.20730700   -1.68721300
 H                  5.20861700    0.24438300   -0.86392500
 H                  5.01194100    0.24169800   -2.61929300
 H                  4.89318600   -1.27298300   -1.72200600
 C                  2.36434000   -0.61237000   -2.73218800
 H                  1.30698300   -0.33980300   -2.68593600
 H                  2.45099800   -1.70186300   -2.75432600
 H                  2.76239300   -0.23023600   -3.68084200
 C                  2.98820700   -2.10902400    0.64595100
 H                  2.31443600   -2.32282800    1.48474700
 C                  2.73836900   -3.18184000   -0.42536100
 H                  1.72588800   -3.12858000   -0.83284500
 H                  2.87340100   -4.17864800    0.01144800
 H                  3.44825300   -3.09043500   -1.25334200
 C                  4.42998300   -2.20794800    1.16988700
 H                  4.60603300   -1.57733400    2.04486100
 H                  5.16807300   -1.94471600    0.40816100
 H                  4.63035700   -3.24266600    1.47470500
 C                 -3.15039800   -0.25202800    1.82657600
 H                 -4.23927200   -0.27654600    1.70424400
 C                 -2.73554400   -1.40551700    2.75362100
 H                 -3.02478900   -2.38710800    2.36851300
 H                 -3.21096600   -1.28252000    3.73398400
 H                 -1.65135000   -1.41211200    2.90485500
 C                 -2.76458300    1.09225500    2.46119200
 H                 -3.07375600    1.95066300    1.85785200
 H                 -1.68248900    1.15117900    2.61773000
 H                 -3.24710300    1.19055800    3.44095000
 C                 -3.19737700    0.93185300   -0.87542000
 H                 -2.86353000    1.80828000   -0.30730000
 C                 -4.72972900    0.95202700   -0.93971700
 H                 -5.19996700    0.83519400    0.04105600
 H                 -5.11084900    0.16327600   -1.59528000
 H                 -5.06839800    1.90950700   -1.35474200
 C                 -2.58377800    1.06310000   -2.27955100
 H                 -1.49036800    1.07003000   -2.25376600
 H                 -2.90707400    2.00935600   -2.73142900
 H                 -2.91273000    0.25853600   -2.94299500
 C                 -3.08805100   -2.11396900   -0.45643100
 H                 -2.45627000   -2.80615400    0.11478500
 C                 -4.55646700   -2.42472200   -0.12644300
 H                 -4.79093900   -2.31318800    0.93497000
 H                 -4.77468500   -3.46464700   -0.39921200
 H                 -5.24412000   -1.79028200   -0.69090400
 C                 -2.81291000   -2.36664900   -1.94696000
 H                 -1.78920300   -2.10301700   -2.22860400
 H                 -3.50076100   -1.79697600   -2.57934100
 H                 -2.96204900   -3.42834900   -2.17653900
 Os                -0.02476300   -0.35018200    0.07943300
 H                 -0.35706200    4.40409900   -1.55816900
 H                  1.23516300    4.39934100   -0.83407600
 C                 -0.37026100    4.68954700    0.59159300
 H                 -0.33988500    5.78240000    0.52917600
 H                 -1.41548800    4.39942000    0.74883100
 H                  0.20044600    4.39528400    1.47969800
 H                 -0.55817600    2.28717900    1.05029500
 O                  0.68157900    2.00660400   -1.81533600
77
 Complex 2
 H                  0.08023000   -0.73950100    1.61013100
 H                  0.04918900   -1.86419200    0.42261800
 H                  0.10712000   -1.37729200   -1.13991500
 P                  2.39757300   -0.31304500    0.07298700
 P                 -2.34658700   -0.49676000    0.10599600
 N                 -0.14705700    1.80647200    0.67642700
 C                 -0.10475000    2.29592900   -0.53635200
 C                 -0.18892000    3.75238800   -0.92104000
 C                  3.26895500    0.79311600    1.32721900
 H                  4.31949200    0.48443900    1.34175500
 C                  3.22947100    2.28582900    0.96802900
 H                  3.75298800    2.50546700    0.03326300
 H                  3.72236600    2.86449900    1.75927300
 H                  2.20220200    2.64648100    0.87979100
 C                  2.67338700    0.55770200    2.72335800
 H                  2.70044900   -0.49653200    3.01715300
 H                  1.62904500    0.88360300    2.75633400
 H                  3.23435400    1.12715900    3.47439100
 C                  3.16899600    0.23792800   -1.55453300
 H                  2.90302100    1.30164500   -1.56166100
 C                  4.69653900    0.11815100   -1.64357500
 H                  5.20790900    0.55786500   -0.78221500
 H                  5.05841800    0.63563300   -2.54078500
 H                  5.00830800   -0.92784000   -1.72484500
 C                  2.49106300   -0.37907800   -2.78757700
 H                  1.41034000   -0.23213300   -2.75679800
 H                  2.69486600   -1.44894200   -2.88124700
 H                  2.87560000    0.10796400   -3.69281000
 C                  3.06036700   -2.02710300    0.53014800
 H                  2.37816700   -2.30245200    1.34335500
 C                  2.85071900   -3.03983500   -0.60599500
 H                  1.84812700   -2.97335000   -1.03546000
 H                  2.98807700   -4.05840200   -0.22369700
 H                  3.58061900   -2.89224400   -1.40832200
 C                  4.49570700   -2.11982800    1.07086300
 H                  4.63810700   -1.54196300    1.98763100
 H                  5.23770300   -1.78639600    0.34050500
 H                  4.72190000   -3.16597900    1.31185000
 C                 -3.03171800   -0.69619800    1.84924400
 H                 -4.12400400   -0.70155800    1.76850900
 C                 -2.59708600   -2.01814900    2.49707600
 H                 -2.98339900   -2.89163600    1.96363500
 H                 -2.97685400   -2.06840200    3.52479500
 H                 -1.50656800   -2.09839400    2.53725100
 C                 -2.61537200    0.49429200    2.72734800
 H                 -2.93151800    1.45546400    2.31063100
 H                 -1.52841300    0.52240700    2.84886200
 H                 -3.06701400    0.40004100    3.72227300
 C                 -3.28464000    1.01525600   -0.52582100
 H                 -2.71023900    1.82418400   -0.05888700
 C                 -4.75003200    1.17736100   -0.09437200
 H                 -4.87574400    1.19346900    0.99119900
 H                 -5.38706700    0.38491300   -0.49627800
 H                 -5.13510800    2.13075200   -0.47800100
 C                 -3.15018900    1.18026100   -2.04815900
 H                 -2.12511300    1.01375300   -2.38547100
 H                 -3.43828200    2.19948100   -2.33454600
 H                 -3.81784000    0.49610100   -2.58067600
 C                 -2.99027500   -2.04178200   -0.76273500
 H                 -2.44780600   -2.81894800   -0.20929900
 C                 -4.49479700   -2.32026700   -0.63558700
 H                 -4.85443600   -2.26767200    0.39559900
 H                 -4.71546800   -3.32794500   -1.00891300
 H                 -5.08079400   -1.61792100   -1.23606100
 C                 -2.54780600   -2.15508300   -2.23051700
 H                 -1.48997100   -1.91234600   -2.35628600
 H                 -3.12946800   -1.49768900   -2.88185300
 H                 -2.70416000   -3.18282700   -2.58032000
 Os                 0.02779600   -0.29432100    0.06257600
 H                 -0.98525100    3.84311200   -1.66964800
 H                  0.74417800    4.00146700   -1.44261200
 C                 -0.42633100    4.71701700    0.24070600
 H                 -0.48027800    5.74785800   -0.12191700
 H                 -1.36660700    4.49527200    0.75738300
 H                  0.38440400    4.66529300    0.97564200
 H                 -0.27622200    2.41672400    1.47168200
 O                  0.03660500    1.39877800   -1.45736100
80
 Comples J
 H                 -0.09019200   -0.64474000    1.63194300
 H                  0.10280600   -1.89229900    0.71438900
 H                  0.00669200   -1.73194600   -0.96836600
 P                  2.38598500   -0.46322100    0.10529300
 P                 -2.37698700   -0.62258000    0.02313500
 N                 -0.04896500    1.56748700    0.75549600
 C                 -0.04653400    2.70137100    0.98555100
 C                 -0.05870100    4.14055200    1.22315600
 C                  3.06441800   -0.48439600    1.86275300
 H                  4.15265500   -0.39212600    1.78121000
 C                  2.53561200    0.71389700    2.66656300
 H                  2.69288000    1.66879100    2.15679400
 H                  3.04517700    0.76452800    3.63642700
 H                  1.46291400    0.61077200    2.85058200
 C                  2.75054900   -1.79397000    2.59936000
 H                  3.23838600   -2.65961000    2.14220600
 H                  1.67270300   -1.98327200    2.62575100
 H                  3.10511900   -1.72892700    3.63528500
 C                  3.21802300    1.05660200   -0.64888300
 H                  2.50954500    1.85312300   -0.39512200
 C                  4.60326600    1.44213900   -0.10602000
 H                  4.60021200    1.65656300    0.96553200
 H                  4.94614000    2.35196200   -0.61526100
 H                  5.35049400    0.66517200   -0.29186300
 C                  3.24877200    0.98284100   -2.18420400
 H                  2.27978700    0.67751200   -2.58381400
 H                  4.02174300    0.29159700   -2.53466900
 H                  3.49688100    1.97221200   -2.59009000
 C                  3.16162100   -2.01502700   -0.63362900
 H                  2.71712100   -2.78649900    0.00773900
 C                  2.70029000   -2.32292900   -2.06777400
 H                  1.62163900   -2.19411100   -2.18016300
 H                  2.94840700   -3.36306900   -2.31288100
 H                  3.19804000   -1.68705400   -2.80346800
 C                  4.68983800   -2.11779000   -0.52550600
 H                  5.05726500   -1.96094500    0.49256600
 H                  5.18344000   -1.39311900   -1.18030200
 H                  5.01667200   -3.11646600   -0.84100400
 C                 -3.09291400   -1.47411500    1.54468800
 H                 -4.17832200   -1.50958400    1.39860500
 C                 -2.58569700   -2.91501800    1.69618300
 H                 -2.84076000   -3.54485100    0.83893000
 H                 -3.03833700   -3.37339700    2.58381500
 H                 -1.49930000   -2.93731700    1.82256600
 C                 -2.80537900   -0.67526800    2.82527900
 H                 -3.20723500    0.34141100    2.79099900
 H                 -1.72829700   -0.60546000    3.00688500
 H                 -3.26068100   -1.17941900    3.68607700
 C                 -3.25875500    1.04706900    0.05944800
 H                 -2.72309300    1.53520300    0.88287700
 C                 -4.75684400    1.07145700    0.39893900
 H                 -5.00180800    0.51794200    1.30887300
 H                 -5.36679100    0.66984000   -0.41359100
 H                 -5.07124200    2.11090600    0.55731700
 C                 -2.97874900    1.87155300   -1.20556000
 H                 -1.91471100    1.89285500   -1.44866300
 H                 -3.31184500    2.90563000   -1.05634400
 H                 -3.52754900    1.47763500   -2.06745300
 C                 -3.07532500   -1.67829200   -1.37708400
 H                 -2.66561400   -2.66180100   -1.11494500
 C                 -4.60366100   -1.80175800   -1.45560000
 H                 -5.06677600   -2.02402700   -0.49032300
 H                 -4.87119300   -2.61395500   -2.14264700
 H                 -5.05613000   -0.88570700   -1.84683100
 C                 -2.49504300   -1.31922700   -2.75358300
 H                 -1.40256000   -1.32052900   -2.74187000
 H                 -2.84074500   -0.34076000   -3.10172500
 H                 -2.82203600   -2.05953900   -3.49391700
 Os                -0.00344000   -0.44958300    0.02259900
 H                  0.93297000    4.52000000    0.95653300
 H                 -0.20539300    4.30816800    2.29606100
 C                 -1.14360200    4.84519300    0.39111300
 H                 -1.10494300    5.92067400    0.58657600
 H                 -0.96224100    4.66537400   -0.67013000
 H                 -2.14054900    4.48167800    0.65557300
 O                  0.79536500    3.18539000   -1.69655600
 H                  1.42981800    3.26637600   -2.41952200
 O                  0.11982100    0.63362900   -1.84444000
 H                 -0.69185900    0.52574100   -2.35006100
 H                  0.52136000    2.22029900   -1.73273000
80
 TS(J-K)
 H                  0.01216200   -0.74843400    1.56584000
 H                  0.17704100   -1.95740100    0.49788000
 H                  0.10816600   -1.66406900   -1.07997600
 P                  2.42954900   -0.36978800    0.10222600
 P                 -2.32114100   -0.69066000    0.04068600
 N                 -0.08422000    1.54257400    0.72220800
 C                 -0.08195100    2.69932400    0.44872000
 C                 -0.25372300    4.08174100    0.96011000
 C                  3.07191700   -0.37452600    1.87293500
 H                  4.15659700   -0.23506400    1.81354800
 C                  2.47558600    0.79266900    2.67509400
 H                  2.60376800    1.75831900    2.17796600
 H                  2.96164500    0.85329900    3.65644300
 H                  1.40381000    0.64713300    2.83120100
 C                  2.80038500   -1.70399300    2.59097000
 H                  3.34071000   -2.54197400    2.14127600
 H                  1.73225300   -1.94379800    2.58675900
 H                  3.12351700   -1.63101700    3.63653200
 C                  3.20066200    1.19266900   -0.62699800
 H                  2.45137400    1.94818000   -0.36630300
 C                  4.55613700    1.64047600   -0.05715500
 H                  4.52386200    1.84349700    1.01599500
 H                  4.86171700    2.57096600   -0.55220200
 H                  5.34291700    0.90237600   -0.23799000
 C                  3.26529500    1.13504100   -2.16196700
 H                  2.33582900    0.76180300   -2.59403000
 H                  4.09478300    0.50493600   -2.49892300
 H                  3.44022800    2.14336900   -2.55617400
 C                  3.28994500   -1.87824900   -0.63310500
 H                  2.87857400   -2.67516700   -0.00082100
 C                  2.86380000   -2.20194200   -2.07419800
 H                  1.77966400   -2.14725200   -2.19662400
 H                  3.18432700   -3.22015800   -2.32706600
 H                  3.32342900   -1.52611700   -2.79914600
 C                  4.82001800   -1.90101800   -0.50532500
 H                  5.16513400   -1.72382900    0.51721600
 H                  5.28324300   -1.15160300   -1.15442000
 H                  5.20290000   -2.88132500   -0.81511100
 C                 -2.94899300   -1.56420800    1.58895700
 H                 -4.03717800   -1.63815600    1.48331500
 C                 -2.38827000   -2.98640400    1.72849400
 H                 -2.65285800   -3.63000800    0.88443700
 H                 -2.79367900   -3.45336400    2.63420300
 H                 -1.29801300   -2.97232700    1.81649300
 C                 -2.63807200   -0.74813100    2.85371700
 H                 -3.06624300    0.25781700    2.82803900
 H                 -1.55771500   -0.64695200    2.99544100
 H                 -3.04863100   -1.25837700    3.73320800
 C                 -3.27725000    0.93819100    0.09856700
 H                 -2.71464600    1.47195400    0.87366900
 C                 -4.75161200    0.89987100    0.53073700
 H                 -4.91210200    0.36282100    1.46833600
 H                 -5.39209800    0.44708400   -0.22953500
 H                 -5.10490500    1.92762100    0.68302600
 C                 -3.12633500    1.74635500   -1.19836200
 H                 -2.08080400    1.87209300   -1.48181600
 H                 -3.54982100    2.74817500   -1.05952600
 H                 -3.66535400    1.28017000   -2.02898100
 C                 -3.02220700   -1.77426400   -1.33633600
 H                 -2.59660200   -2.75027600   -1.07190300
 C                 -4.54964800   -1.91674900   -1.39006900
 H                 -4.99269600   -2.13592500   -0.41467100
 H                 -4.81911300   -2.73783800   -2.06560600
 H                 -5.01906100   -1.00897700   -1.78110800
 C                 -2.46522500   -1.42143600   -2.72447500
 H                 -1.37234200   -1.43450300   -2.73130000
 H                 -2.81264000   -0.44294800   -3.07193300
 H                 -2.80761200   -2.16184000   -3.45755600
 Os                 0.04737800   -0.44442400   -0.01140400
 H                  0.55392200    4.70337900    0.56571900
 H                 -0.14788500    4.03219500    2.04978400
 C                 -1.61792000    4.68701700    0.59635700
 H                 -1.70545200    5.69245700    1.01919200
 H                 -1.74391100    4.76566200   -0.48707500
 H                 -2.43559700    4.07666900    0.99191900
 O                  0.30577400    3.03460300   -1.40778000
 H                 -0.40977500    3.56199200   -1.79226500
 O                  0.10121300    0.67892800   -1.98138900
 H                 -0.71371900    0.53238400   -2.47555500
 H                  0.18041400    1.77439800   -1.77892800
80
 Complex K
 H                  0.04446200   -0.76037300    1.49989100
 H                  0.18072100   -1.98602400    0.35069400
 H                  0.15167200   -1.63581000   -1.14361200
 P                  2.44147700   -0.36947900    0.09209500
 P                 -2.29965700   -0.67677400    0.04321600
 N                 -0.06484200    1.53811800    0.66997300
 C                 -0.10806100    2.70419300    0.25194700
 C                 -0.24498700    3.98957000    1.04528200
 C                  3.06829600   -0.88924900    1.79091800
 H                  4.15764700   -0.77469800    1.77189500
 C                  2.50211800    0.02763900    2.88743600
 H                  2.69355100    1.08735400    2.69621300
 H                  2.95731700   -0.22429500    3.85298900
 H                  1.41957300   -0.09936000    2.97704600
 C                  2.75054400   -2.35677700    2.10861000
 H                  3.23446900   -3.05064300    1.41484100
 H                  1.67240800   -2.54194000    2.07936500
 H                  3.10644700   -2.60121800    3.11691800
 C                  3.22687600    1.33417000   -0.12199400
 H                  2.51116600    1.95879300    0.42403400
 C                  4.61957800    1.55959800    0.48698900
 H                  4.64888700    1.38058000    1.56431600
 H                  4.91746000    2.60355500    0.32554700
 H                  5.38031200    0.92878000    0.01908900
 C                  3.21354500    1.79302700   -1.58893900
 H                  2.27976200    1.54789400   -2.09521600
 H                  4.03417100    1.33453700   -2.15036900
 H                  3.35327400    2.87984600   -1.63867600
 C                  3.29962200   -1.59092300   -1.05731500
 H                  2.86937300   -2.53583000   -0.70177600
 C                  2.87023800   -1.43873300   -2.52611100
 H                  1.79143800   -1.29880400   -2.61955700
 H                  3.15418700   -2.33919000   -3.08482700
 H                  3.36276600   -0.58905000   -3.00627200
 C                  4.82728400   -1.68215300   -0.94408600
 H                  5.17035300   -1.81863300    0.08543600
 H                  5.30941100   -0.78597400   -1.34679300
 H                  5.19165600   -2.53676900   -1.52777800
 C                 -2.88049700   -1.46900800    1.65267000
 H                 -3.97340200   -1.52182600    1.59473700
 C                 -2.34499000   -2.89558800    1.83666800
 H                 -2.67601700   -3.57593500    1.04644800
 H                 -2.70443900   -3.30298700    2.78947800
 H                 -1.25124700   -2.90512100    1.85798600
 C                 -2.49968700   -0.60234000    2.86398800
 H                 -2.85961400    0.42699000    2.78361000
 H                 -1.41334800   -0.56213800    2.98524400
 H                 -2.92810900   -1.03368500    3.77676300
 C                 -3.27796400    0.94063300    0.03291700
 H                 -2.65916000    1.54925400    0.70189300
 C                 -4.71033400    0.92638000    0.59046100
 H                 -4.77418500    0.52122900    1.60272500
 H                 -5.39573100    0.35819400   -0.04312800
 H                 -5.08545200    1.95693500    0.63308400
 C                 -3.25918200    1.62403600   -1.34201200
 H                 -2.25293300    1.69529400   -1.75561600
 H                 -3.63858600    2.64872200   -1.24934000
 H                 -3.90191200    1.10288800   -2.05866000
 C                 -3.02936100   -1.83496000   -1.25634900
 H                 -2.59653900   -2.79678700   -0.95444100
 C                 -4.55762400   -1.97700200   -1.26326600
 H                 -4.97033900   -2.16970500   -0.26910800
 H                 -4.84857000   -2.81542600   -1.90804300
 H                 -5.03815300   -1.07863400   -1.66257400
 C                 -2.50555900   -1.55019800   -2.67313500
 H                 -1.41306500   -1.58314600   -2.70452100
 H                 -2.84781500   -0.58242500   -3.05375100
 H                 -2.87510000   -2.31606700   -3.36576200
 Os                 0.06527600   -0.42739100   -0.05577400
 H                  0.54826300    4.69492600    0.75527800
 H                 -0.08801000    3.74555600    2.09886200
 C                 -1.61545500    4.65724800    0.85067900
 H                 -1.68814600    5.58249800    1.43219200
 H                 -1.79068400    4.90389700   -0.20131200
 H                 -2.41960100    3.98836600    1.17620000
 O                 -0.13183600    2.99429000   -1.18780400
 H                  0.19738400    3.88744200   -1.36888500
 O                  0.09893500    0.61399400   -2.20016400
 H                 -0.71618800    0.38707400   -2.66695900
 H                  0.03065300    1.57694400   -1.96483400
86
 Complex L
 H                  0.12886300   -1.70145400    0.84896900
 H                 -0.03047700   -1.89270600   -0.82937500
 H                  0.03458700   -0.62189800   -1.77779900
 P                  2.41989400   -0.57888900   -0.32521100
 P                 -2.33563800   -0.69995800   -0.04509200
 N                  0.27973000    0.59416300    1.75392700
 C                 -0.29146200    1.67354100    2.29118700
 C                  0.25686400    2.19495300    3.63578400
 C                  3.12391600   -2.14237600    0.45520200
 H                  4.20329400   -2.12877800    0.26698300
 C                  2.90371400   -2.17474400    1.97540300
 H                  3.43438200   -1.37231500    2.49607800
 H                  3.27359100   -3.12364800    2.38218700
 H                  1.83877000   -2.10144300    2.22033700
 C                  2.53907300   -3.40806600   -0.19006900
 H                  2.65854100   -3.42508500   -1.27740600
 H                  1.47224500   -3.50035400    0.03051800
 H                  3.04484600   -4.29431500    0.21149100
 C                  3.44060300    0.75829600    0.53561500
 H                  3.24484900    0.53700900    1.59115800
 C                  4.95985200    0.69938500    0.32001300
 H                  5.37701200   -0.30146400    0.46077700
 H                  5.45781700    1.36542700    1.03553800
 H                  5.23139000    1.04194100   -0.68310500
 C                  2.91246400    2.17903600    0.28890300
 H                  1.86060100    2.25699700    0.55901200
 H                  3.03024800    2.48786300   -0.75355500
 H                  3.47823700    2.88983200    0.90448400
 C                  2.98180600   -0.71505600   -2.12179100
 H                  2.25475500   -1.44146300   -2.50466400
 C                  2.74808600    0.60259800   -2.87583600
 H                  1.75536100    1.01510500   -2.67772500
 H                  2.83423600    0.43482900   -3.95611400
 H                  3.49501200    1.35493300   -2.60264000
 C                  4.38788500   -1.26409600   -2.40651700
 H                  4.57438600   -2.22670000   -1.92350100
 H                  5.17322200   -0.57269400   -2.09358700
 H                  4.50116400   -1.41778400   -3.48696700
 C                 -2.98031400   -1.47039600    1.55176400
 H                 -4.07239000   -1.45865100    1.47061000
 C                 -2.53352200   -2.92908000    1.72804600
 H                 -2.94198800   -3.59564300    0.96314800
 H                 -2.87569200   -3.30270500    2.70100400
 H                 -1.44174400   -3.01162600    1.70597400
 C                 -2.57806300   -0.64630200    2.78319800
 H                 -2.75757800    0.42357300    2.65752200
 H                 -1.51126700   -0.76436100    2.98618900
 H                 -3.13852500   -0.99512700    3.65954100
 C                 -3.33085900    0.89210800   -0.20025900
 H                 -2.68772500    1.56790300    0.37384500
 C                 -4.73380800    0.91372700    0.42535400
 H                 -4.72083700    0.71094100    1.49907600
 H                 -5.41542200    0.19952000   -0.04659600
 H                 -5.16959700    1.91287700    0.29516200
 C                 -3.39639900    1.39619700   -1.65180000
 H                 -2.45017900    1.27934700   -2.18405600
 H                 -3.65642800    2.46212600   -1.65844600
 H                 -4.17102300    0.87272900   -2.22199100
 C                 -2.98191800   -1.94365900   -1.31909600
 H                 -2.43122000   -2.84530100   -1.02340700
 C                 -4.48618600   -2.24881100   -1.24474700
 H                 -4.82173100   -2.52449100   -0.24177100
 H                 -4.72659800   -3.08733700   -1.91028500
 H                 -5.08097400   -1.39212900   -1.57664100
 C                 -2.58295100   -1.64934900   -2.77428500
 H                 -1.52856200   -1.38247900   -2.86412400
 H                 -3.17857300   -0.84168700   -3.20635400
 H                 -2.75927400   -2.54345000   -3.38510700
 Os                 0.04193500   -0.43393400   -0.15917700
 H                 -0.47769100    1.90790100    4.40071700
 H                  0.21294600    3.28802600    3.57593500
 C                  1.65652100    1.75136900    4.06704000
 H                  1.94175800    2.23322800    5.00875500
 H                  1.71239500    0.66893900    4.23218800
 H                  2.40857500    2.01934200    3.31674500
 H                  1.05499300    0.26065300    2.31099600
 O                 -1.26993900    2.29184800    1.81107400
 N                 -0.13689300    1.56569100   -0.86816400
 C                 -0.32285800    2.68399000   -1.09464000
 C                 -0.57878700    4.08624000   -1.40284000
 H                 -1.40192300    4.41853300   -0.76081600
 H                  0.30848000    4.66348400   -1.11864000
 C                 -0.91845300    4.29817400   -2.88777500
 H                 -1.81061200    3.73224200   -3.16902400
 H                 -1.11088400    5.35935800   -3.06636600
 H                 -0.09009400    3.98423800   -3.52891400
89
 Complex M
 H                  0.18388800   -1.62664800   -1.23446900
 H                  0.22226800   -2.22505600    0.32240400
 H                 -0.03285300   -1.28640600    1.55190600
 P                 -2.31534600   -0.98548400   -0.09782900
 P                  2.44253800   -0.64889100    0.11255100
 N                 -0.11438600    0.77451000   -1.60310700
 C                  0.32716500    2.00388800   -1.83196000
 C                  0.05367600    2.59282300   -3.22837700
 C                 -2.78825800   -2.36092500   -1.29366300
 H                 -3.88259300   -2.39869600   -1.30994400
 C                 -2.29518100   -2.04604600   -2.71547600
 H                 -2.64082500   -1.07393400   -3.08022200
 H                 -2.66253300   -2.80768000   -3.41346300
 H                 -1.20171100   -2.05193800   -2.75569300
 C                 -2.27297600   -3.73338100   -0.84126000
 H                 -2.70397200   -4.04741400    0.11403900
 H                 -1.18317200   -3.73383400   -0.74181500
 H                 -2.54256800   -4.49217200   -1.58571200
 C                 -3.30571100    0.47566300   -0.78092700
 H                 -2.65807500    0.79933000   -1.60291400
 C                 -4.69869800    0.18891700   -1.36309000
 H                 -4.68305900   -0.55394000   -2.16388200
 H                 -5.10400700    1.11448200   -1.79112100
 H                 -5.40415200   -0.15189900   -0.60108700
 C                 -3.37791300    1.64639000    0.21126100
 H                 -2.41056700    1.85208100    0.67001900
 H                 -4.09964400    1.45200700    1.01057500
 H                 -3.71183800    2.55153000   -0.31173600
 C                 -3.09600500   -1.55900100    1.51905700
 H                 -2.55764900   -2.50132400    1.68193200
 C                 -2.75842900   -0.65086200    2.71278900
 H                 -1.68800400   -0.44885700    2.77603400
 H                 -3.06647900   -1.14399800    3.64288900
 H                 -3.28527200    0.30542600    2.66263900
 C                 -4.59984700   -1.86263200    1.48014800
 H                 -4.88290800   -2.51493000    0.64936700
 H                 -5.18831500   -0.94310600    1.40696300
 H                 -4.89884200   -2.36584200    2.40781900
 C                  3.27068600   -1.02049900   -1.54140300
 H                  4.34630800   -0.90449200   -1.37186200
 C                  3.01754400   -2.45711900   -2.02075100
 H                  3.46360400   -3.20865500   -1.36320100
 H                  3.45575600   -2.59511300   -3.01676800
 H                  1.94507400   -2.66455900   -2.09728900
 C                  2.84376000   -0.02320200   -2.62857200
 H                  2.90700200    1.01716400   -2.30009000
 H                  1.81010400   -0.20520300   -2.92904200
 H                  3.48620300   -0.14251400   -3.50948500
 C                  3.21901200    0.98690600    0.63734600
 H                  2.51754500    1.69284400    0.17936600
 C                  4.63287400    1.29752100    0.12169500
 H                  4.69404900    1.31038600   -0.96913700
 H                  5.37816400    0.58855000    0.49490800
 H                  4.93009900    2.29491600    0.47030400
 C                  3.16491100    1.18608800    2.16154300
 H                  2.21753400    0.86235400    2.59635800
 H                  3.29806700    2.24927000    2.39668900
 H                  3.96994200    0.63983900    2.66380200
 C                  3.15937400   -2.03274900    1.18627200
 H                  2.75567400   -2.91797700    0.67909400
 C                  4.69232600   -2.13545800    1.19197000
 H                  5.12395100   -2.17348500    0.18839300
 H                  5.00000000   -3.05001700    1.71405300
 H                  5.14449200   -1.29231000    1.72312200
 C                  2.62343000   -2.07771100    2.62657100
 H                  1.53929100   -1.95287400    2.66274600
 H                  3.07828400   -1.31063100    3.25766400
 H                  2.86670500   -3.05007600    3.07234900
 Os                 0.05099300   -0.65357800    0.05398100
 H                 -0.89624100    2.20517500   -3.61691300
 H                  0.83801100    2.20524500   -3.89468900
 C                  0.06070700    4.12037700   -3.25519100
 H                 -0.12851500    4.49541600   -4.26680800
 H                 -0.69784500    4.53092300   -2.58189100
 H                  1.02776600    4.50293800   -2.91785800
 H                 -0.59679300    0.40156800   -2.41317300
 O                  0.97714700    2.70115000   -1.00250700
 H                 -1.63146600    3.88938500   -0.07099400
 O                 -0.86718000    4.47576100    0.00423200
 H                 -0.13161000    3.91734000   -0.34197600
 N                 -0.09076000    1.06965100    1.29951900
 C                 -0.16453700    1.99159700    1.99438700
 C                 -0.32541300    3.15161600    2.86343900
 H                  0.56839600    3.23971500    3.49074400
 H                 -0.36778700    4.01936900    2.19485700
 C                 -1.60010500    3.05654700    3.71999200
 H                 -1.57659800    2.18263500    4.37689900
 H                 -1.68347300    3.95290900    4.34066800
 H                 -2.49019600    2.99345600    3.08774200
89
 TS(M-N)
 H                  0.02838900    1.64063900   -0.69985700
 H                 -0.14287700    0.60256600   -1.88707000
 H                 -0.24480900   -1.00217500   -1.58525000
 P                 -2.48736700    0.25850500   -0.48175900
 P                  2.25068200   -0.15375000   -0.76451400
 N                 -0.10517800    1.02921200    1.77028900
 C                  0.86605700    1.95330500    2.14470600
 C                  0.47902700    3.42528300    2.05245400
 C                 -3.07788900    1.92024500   -1.13899200
 H                 -4.17149600    1.90216000   -1.09582600
 C                 -2.57174200    3.06360300   -0.24647100
 H                 -2.77579900    2.90025900    0.81669400
 H                 -3.05240800    4.00604700   -0.53428600
 H                 -1.49223200    3.18612700   -0.36435900
 C                 -2.66406800    2.16553600   -2.59621900
 H                 -3.10738600    1.44165300   -3.28604100
 H                 -1.57648000    2.12435500   -2.71006400
 H                 -2.99629100    3.16263900   -2.90972600
 C                 -3.45311800    0.10433900    1.14378700
 H                 -2.79853900    0.61392900    1.86102800
 C                 -4.82858600    0.78855600    1.21445200
 H                 -4.77898000    1.86808700    1.05477100
 H                 -5.25563700    0.62938600    2.21241600
 H                 -5.53180900    0.37135700    0.48872900
 C                 -3.57424000   -1.35670500    1.60807600
 H                 -2.64112300   -1.90915300    1.49774300
 H                 -4.35301800   -1.88233000    1.04755700
 H                 -3.85904600   -1.38267100    2.66653500
 C                 -3.22922600   -0.95142700   -1.72466900
 H                 -2.70889100   -0.63563400   -2.63746300
 C                 -2.83564100   -2.41868200   -1.48328900
 H                 -1.77803200   -2.52391200   -1.23497500
 H                 -3.03283300   -2.99901800   -2.39293600
 H                 -3.41961000   -2.87038400   -0.67774700
 C                 -4.74089200   -0.83179400   -1.96283600
 H                 -5.05825800    0.19052500   -2.18591600
 H                 -5.30855300   -1.18320900   -1.09594400
 H                 -5.02952000   -1.45816700   -2.81590800
 C                  3.03661200    1.38973400   -1.50670700
 H                  4.10405900    1.16888900   -1.60813900
 C                  2.48972000    1.72917900   -2.90001000
 H                  2.70089300    0.95036700   -3.63828200
 H                  2.95460000    2.65522100   -3.25986100
 H                  1.40744400    1.88869700   -2.87204600
 C                  2.87881300    2.59502100   -0.56828400
 H                  3.18197500    2.37795700    0.45784500
 H                  1.83552000    2.92123400   -0.53838400
 H                  3.48335700    3.43372100   -0.93442700
 C                  3.38105500   -0.54286800    0.69899000
 H                  2.91198000    0.04477800    1.49279600
 C                  4.84844200   -0.09618400    0.59050400
 H                  4.95646900    0.98341900    0.46235800
 H                  5.37585700   -0.58992700   -0.23095400
 H                  5.37011600   -0.36176400    1.51882100
 C                  3.31930400   -2.02269300    1.11311600
 H                  2.30332300   -2.41768200    1.10784600
 H                  3.71987100   -2.13436700    2.12843100
 H                  3.92962200   -2.64802800    0.45389400
 C                  2.58380200   -1.43561200   -2.11428600
 H                  2.00184000   -1.01115000   -2.94135500
 C                  4.04423900   -1.56850400   -2.56922400
 H                  4.49824000   -0.61046600   -2.83666300
 H                  4.09668500   -2.21387200   -3.45507200
 H                  4.66181300   -2.03254800   -1.79418200
 C                  1.98633300   -2.82419900   -1.82775300
 H                  0.98096600   -2.75956900   -1.40790000
 H                  2.60663700   -3.39915200   -1.13599800
 H                  1.92986400   -3.39417600   -2.76345000
 Os                -0.10375800    0.05814000   -0.38349000
 H                 -0.42019000    3.57168400    2.66658200
 H                  0.16782300    3.62317500    1.02067300
 C                  1.58657900    4.38163600    2.48086500
 H                  1.24032500    5.41870500    2.42428800
 H                  1.90430200    4.18033600    3.50791400
 H                  2.46463600    4.27936900    1.83737000
 H                 -1.01103600    1.48976400    1.77878700
 O                  1.97069300    1.60433600    2.55646000
 H                 -0.05887100    0.05885600    2.52582400
 O                  0.02155300   -0.94762400    3.29977000
 H                  0.96799300   -0.95818100    3.51214900
 N                 -0.16944400   -1.72447500    0.75885900
 C                 -0.12383100   -2.22631100    1.83272900
 C                 -0.16639900   -3.48296500    2.61345300
 H                  0.74745200   -3.54714800    3.21432300
 H                 -0.99668200   -3.41429100    3.32330000
 C                 -0.31179700   -4.70489300    1.69944900
 H                  0.53001900   -4.77929200    1.00427400
 H                 -0.34444700   -5.61990200    2.29889900
 H                 -1.23227900   -4.64610700    1.11067300
89
 Complex N
 H                  0.09870500    1.60392400   -0.75295000
 H                 -0.11990100    0.60560100   -1.88907700
 H                 -0.28905300   -1.04277400   -1.52483800
 P                 -2.47461600    0.30430300   -0.45132300
 P                  2.24055700   -0.31739100   -0.71230500
 N                  0.03682200    1.35891200    1.80600700
 C                  1.04856500    2.29863700    2.02563200
 C                  0.72528700    3.72106900    1.60408800
 C                 -3.04886300    1.98156000   -1.08648100
 H                 -4.14226700    1.97985800   -1.03587500
 C                 -2.51821600    3.10442900   -0.18342700
 H                 -2.73182700    2.93675200    0.87780500
 H                 -2.97278900    4.06250500   -0.46211100
 H                 -1.43633100    3.20080700   -0.29736800
 C                 -2.64217200    2.24033200   -2.54367600
 H                 -3.10049700    1.53137200   -3.23914400
 H                 -1.55637900    2.18461700   -2.66784800
 H                 -2.96348100    3.24552400   -2.84288300
 C                 -3.44742000    0.13611400    1.17092800
 H                 -2.77577500    0.60438300    1.90085100
 C                 -4.80295200    0.85701800    1.25976600
 H                 -4.72601300    1.93929100    1.13219100
 H                 -5.23831400    0.67975200    2.25123400
 H                 -5.51513800    0.47983800    0.52063300
 C                 -3.61631800   -1.33432000    1.59051900
 H                 -2.70591000   -1.91399400    1.44060100
 H                 -4.42651800   -1.80861200    1.02851300
 H                 -3.88433900   -1.38515800    2.65270200
 C                 -3.23390500   -0.87850500   -1.71131200
 H                 -2.68179900   -0.57832800   -2.61034500
 C                 -2.89614700   -2.35968100   -1.46225600
 H                 -1.87595400   -2.49519600   -1.09888500
 H                 -3.00658000   -2.91948600   -2.39906900
 H                 -3.57612200   -2.81056800   -0.73531200
 C                 -4.73451200   -0.70754900   -1.98504700
 H                 -5.01000400    0.32227700   -2.22845000
 H                 -5.33435000   -1.02602800   -1.12695000
 H                 -5.02765500   -1.33428000   -2.83648400
 C                  3.12465900    1.08202900   -1.61452300
 H                  4.18038900    0.79586800   -1.65995800
 C                  2.62528900    1.28005300   -3.05230600
 H                  2.81798700    0.41253300   -3.68966500
 H                  3.13848500    2.13742900   -3.50491100
 H                  1.55024500    1.48556600   -3.07204400
 C                  3.01458500    2.39784300   -0.83121900
 H                  3.27379100    2.28792800    0.22402500
 H                  1.99387200    2.78545500   -0.88173600
 H                  3.68154200    3.15162400   -1.26699300
 C                  3.32457900   -0.58031100    0.81504100
 H                  2.87180300    0.11400700    1.52909300
 C                  4.81393800   -0.21813500    0.69379300
 H                  4.97959100    0.83353500    0.44813100
 H                  5.33020800   -0.82680600   -0.05433800
 H                  5.30441800   -0.40182200    1.65828100
 C                  3.18001200   -1.99968600    1.38954800
 H                  2.14445200   -2.33936900    1.39592500
 H                  3.55122000   -2.01589000    2.42175400
 H                  3.77468300   -2.72087600    0.81973900
 C                  2.52717000   -1.76416200   -1.89418200
 H                  1.98175800   -1.40910100   -2.77710700
 C                  3.98476000   -2.02508300   -2.29998600
 H                  4.49049600   -1.13315100   -2.68003500
 H                  4.01594100   -2.78186700   -3.09387000
 H                  4.56770000   -2.41396200   -1.45958200
 C                  1.84794700   -3.07374900   -1.45770700
 H                  0.85748900   -2.89988100   -1.03422500
 H                  2.44305300   -3.60708400   -0.71218600
 H                  1.74553400   -3.73719000   -2.32564400
 Os                -0.09902300    0.03937000   -0.37182600
 H                 -0.18314500    4.03066800    2.13785000
 H                  0.45217000    3.69908800    0.54387100
 C                  1.86470900    4.70189000    1.85704600
 H                  1.56461700    5.71397400    1.56865400
 H                  2.14624700    4.71508400    2.91380100
 H                  2.75296500    4.43229200    1.27984100
 H                 -0.89078300    1.76786600    1.79376300
 O                  2.12235700    1.97545100    2.51477400
 H                  0.09913600    0.53876400    2.42188200
 O                 -0.10008000   -1.07326200    3.16707700
 H                  0.10479800   -1.54754200    3.98663100
 N                 -0.25275400   -1.61107200    0.88798900
 C                 -0.24272400   -2.00128000    2.06369000
 C                 -0.41323900   -3.42243900    2.58085200
 H                  0.45999000   -3.68509300    3.19766600
 H                 -1.27723100   -3.44434700    3.26098900
 C                 -0.59206300   -4.45328800    1.47081600
 H                  0.27993900   -4.47405600    0.81107000
 H                 -0.72909900   -5.45560900    1.89108900
 H                 -1.46380900   -4.21502900    0.85415600
                   
